# Supplementary material for: Genome-wide identification of PEBP gene family in Hedychium coronarium
Source: Front Plant Sci. 2025 Jul 9;16:1482764. doi: 10.3389/fpls.2025.1482764 (PMC12283651; doi:10.3389/fpls.2025.1482764)
Supplement: Supplementary file 2 [file Table1.xlsx]

## Sheet: Table S1
Supplementary Table S1 List protein accession numbers of the sequences used in Phylogenetic tree
Gene name	Database	Accession number
OsFTL1	RGAP	LOC_Os01g11940.1
Hd3a	RGAP	LOC_Os06g06320.1
RFT1	RGAP	LOC_Os06g06300.1
OsFTL4	RGAP	LOC_Os09g33850.1
OsFTL5	RGAP	LOC_Os02g39064.1
OsFTL6	RGAP	LOC_Os04g41130.1
OsFTL7	RGAP	LOC_Os12g13030.1
OsFTL8	RGAP	LOC_Os01g10590.1
OsFTL9	RGAP	LOC_Os01g54490.1
OsFTL10	RGAP	LOC_Os05g44180.1
OsFTL11	RGAP	LOC_Os11g18870.1
OsFTL12	RGAP	LOC_Os06g35940.1
OsFTL13	RGAP	LOC_Os02g13830.1
OsRCN1	RGAP	LOC_Os11g05470.1
OsRCN2	RGAP	LOC_Os02g32950.1
OsRCN3	RGAP	LOC_Os12g05590.1
OsRCN4	RGAP	LOC_Os04g33570.1
OsMFT1	RGAP	LOC_Os06g30370.1
OsMFT2	RGAP	LOC_Os01g02120.1
AtFT		AT1G65480.1
AtTFL1		AT5G03840.1
AtTSF		AT4G20370.1
AtBFT		AT5G62040.1
AtMFT		AT1G18100.1
AtATC		AT2G27550.1

## Sheet: Table S2
Supplementary Table S2 List of primer sequences in this study
Primer name	FORWARD PRIMERS (5'-3')	REVERSE PRIMERS (5'-3')	Application
q-HcPEBP1-F	GGGATGGAGGCAAAACTTCAACAC		RT-qPCR
q-HcPEBP1-R	TTCTGAACTTGCCTTCTTCCACCAC		RT-qPCR
q-HcPEBP2-F	ACCCGACTATGAAAATGGTTGTGAC		RT-qPCR
q-HcPEBP2-R	TGGCACATCTGGGTCTGTCATA		RT-qPCR
q-HcPEBP3-F	TCATAGGATGGTGTTTGTGCTGTTC		RT-qPCR
q-HcPEBP3-R	CCGGATCCAGTCTCCCTCT		RT-qPCR
q-HcPEBP4-F	GTCCAGACAGTGACTTTTCGGG		RT-qPCR
q-HcPEBP4-R	GTCCTCATGTCCTGGCCTCT		RT-qPCR
q-HcPEBP5-F	GCTTGAAGGTGGAGGTGGT		RT-qPCR
q-HcPEBP5-R	GTGTTCTCTCAGGTGGGGTTC		RT-qPCR
q-HcPEBP6-F	TTCGGAAGAGAGGTGTTATGCTACG		RT-qPCR
q-HcPEBP6-R	GAGGTTGTAAATCTCGGCAAAGTCC		RT-qPCR
q-HcPEBP7-F	CGTGAGGATGACCGTGACCTACAA		RT-qPCR
q-HcPEBP7-R	CTCTCGTACCTCACCACCTCAT		RT-qPCR
q-HcPEBP8-F	CCGCCCCAACGATCTCTT		RT-qPCR
q-HcPEBP8-R	CCCACCACCTCCTCCCCT		RT-qPCR
q-HcPEBP9-F	CTCCAAGCCCCAGCAATCCAATA		RT-qPCR
q-HcPEBP9-R	GAACAACACGAACACGAACCGATG		RT-qPCR
q-HcPEBP10-F	CTGGGGAGGGTGATTGGTGATGT		RT-qPCR
q-HcPEBP10-R	GAGCATCTGGGTCTACCATCACG		RT-qPCR
q-HcPEBP11-F	GGGAGGTTACCAATGGATGCG		RT-qPCR
q-HcPEBP11-R	GGGTAGGTTCGCTCGGACTT		RT-qPCR
q-HcPEBP12-F	ACCTCCACTGGCTGGTAACT		RT-qPCR
q-HcPEBP12-R	AGTTCTTGGTGGTGAAGTTTTGACG		RT-qPCR
q-HcPEBP13-F	CTTCTTCACACTGGTTATGACGGA		RT-qPCR
q-HcPEBP13-R	GACGAAAACGAAGCGGTGGAT		RT-qPCR
q-HcPEBP14-F	ACCATCAAGCCACTGCTAAGGAATA		RT-qPCR
q-HcPEBP14-R	TACGGAAGGCTTGAGTTCAGACC		RT-qPCR
GAPDH-F	TAACATCATTCCCAGCAGCACTG		Hedychium Coronarium internal control gene
GAPDH-R	GAGCCTGACAGTGAGATCCAC		Hedychium Coronarium internal control gene
T-HcPEBP11-F	ATCCACCCCCTTCTCCTTCTTGTC		Amplifing the full CDS
T-HcPEBP11-F	CATATAAATCGATCGGTAGCACACG		Amplifing the full CDS
pOx-HcPEBP11-F	gtgttacttctgcagggtaccATGCAAAGGGAGATCAGGGAT		Overexpression vector construction
pOx-HcPEBP12-R	tcctttgctagtcatggatccCAACATCCTCCTTCCACCGC		Overexpression vector construction
35S-HcPEBP11-F	gcccaagctacgcgtctcgagATGCAAAGGGAGATCAGGGAT		Subcellular localization vector construction
35S-HcPEBP12-R	caggaattcgatatcaagcttCAACATCCTCCTTCCACCGC		Subcellular localization vector construction
pOx-F	TAGCCCTGCCTTCATACGCTAT		the universal primers of overexpression vector
pOx-R	GTATAATTGCGGGACTCTAATC		the universal primers of overexpression vector
HPT-F	ATGAAAAAGCCTGAACTCACC		specific primers of HPT ( Hygromycin B phosphotransferase)
HPT-R	CTATTCCTTTGCCCTCGGACGA		specific primers of HPT ( Hygromycin B phosphotransferase)
Nt-actin-F	TGAGATGCACCACGAAGCTC		Tobacco internal control gene
Nt-actin-R	CCAACATTGTCACCAGGAAGTG		Tobacco internal control gene

## Sheet: Table S3
Supplementary Table S3 HcPEBP gene information.
gene name	Gene ID	CDS sequence	protein sequence
HcPEBP1	evm.model.scaf_38.96	ATGTCGAGAGATCCACTTGTAGTTGGCAACATTGTGGGCGACGTGTTGGACCCGTTTGTTCGGTCCGCTTCACTCAGAGTGCTCTACAATGGCAAAGAGTTGACAAGTGGGTCAGAGCTCAAGCCGTCGGTCGTGGCTAACCAGCCGAGGGTCGAGATCAAAGGACATAACTCTAGGGCTTATTACACTCTTGTGATGGTGGATCCTGATTCACCAAGCCCCAGCAATCCTACCAAGAGGGAGTACCTCCATTGGTTGGTGACTGATGTACCAGAAACATCAAATGCAACTAATGGAAATGAGATTGTAGCCTATGAGAGTCCCCGGCCAATCGCGGGAATCCATCGGTTTGTGCTTGTGCTGTTTCGACAATCCATCCGGCAAACTATTGATGCGCCG…	MSRDPLVVGNIVGDVLDPFVRSASLRVLYNGKELTSGSELKPSVVANQPRVEIKGHNSRAYYTLVMVDPDSPSPSNPTKREYLHWLVTDVPETSNATNGNEIVAYESPRPIAGIHRFVLVLFRQSIRQTIDAPGWRQNFNTRDFTAVYNLGDPVTAVFFNCQRENGCGGRRQVQKLARICY
HcPEBP2	evm.model.scaf_2.41	ATGGCAAGGCTATCGGACCCGCTGGTGGTCGGTCGGGTGATCGGGGAAGTGATCGACGCATTCAACCCGACTATGAAAATGGTTGTGACCTACAACTGCAACAAGCTGGTTTGCAATGGCCATGAGATTTTCCCCTCTGCAGTGGTGAGCAAGCCCAGGGTGGAGGTCCAAGGAGGTGACATGAGATCCTTCTTCACGCTGGTTATGACAGACCCAGATGTGCCAGGGCCGAGTGATCCGTACCTGAGGGAGCATGTCCACTGGATCGTGACTGACATTCCTGGCACGACCGATGCTTCTTTTGGGAAGGAGGTGCTGAGCTACGAGAGCCCTCGTCCGAGCATCGGTATCCACCGATTCATCTTCGTGCTGTTCAAGCAGAAGCGGAGGCAGTCGGTG…	MARLSDPLVVGRVIGEVIDAFNPTMKMVVTYNCNKLVCNGHEIFPSAVVSKPRVEVQGGDMRSFFTLVMTDPDVPGPSDPYLREHVHWIVTDIPGTTDASFGKEVLSYESPRPSIGIHRFIFVLFKQKRRQSVAASPATRDRFSTRQFAEDNDLGLPVAAVYFNGQRETAARRR
HcPEBP3	evm.model.scaf_118.166	ATGGGCGAAGTTGTAAGAGATGTATTGGAGCCGTTTACGACGTCCGTCCCAATTAGGATCCGATACAACGCTAGACAAGTAGTAAATGGTGCAGAGTTTAGGCCATCCACCATTGCCAACAAGCCTAGGATTGAAATTGGAGGAGATGAACTTAGCACTTTCTACACTCTTGTGATGGTGGATCCTGATGCACCCAACCCTAGTAATCCATCCATGAGGGAGTACTTACACTGGTTAGTCACAGACATCCCTGGCACAACTAATGCGAACTTTGGTCGTGAAATTTTATGCTACGAAGGGCCACGACCAGTGTTAGGAATTCATAGGATGGTGTTTGTGCTGTTCCAACAGCTGGGAAGGCAGACAGTGTTTGCGTTGCCGGAGGTGCGACAAAACTTC…	MGEVVRDVLEPFTTSVPIRIRYNARQVVNGAEFRPSTIANKPRIEIGGDELSTFYTLVMVDPDAPNPSNPSMREYLHWLVTDIPGTTNANFGREILCYEGPRPVLGIHRMVFVLFQQLGRQTVFALPEVRQNFNTRSFMTENYLVPVAISYFNCQRETGSGGRRFGS
HcPEBP4	evm.model.scaf_284.58	ATGTCGAGGGATCCTCTTGTTGTAGGGAATGTGATTGGTGATGTGCTAGATCATTTTGTCCAGACAGTGACTTTTCGGGTGATGTACAACAACAAAGAAATAACGAATGGGTCCGAACTCAAACCTTCTGCAGTGGTAAAGGAACCAAGGGTTCAAATCAGAGGCCAGGACATGAGGACACTTTATACGCTTGTTATGGTGGATCCAGATGCACCAAGCCCCAGCAATCCAACGACGAGAGAGCACCTTCATTGGTTGGTGACAGACATTCCGGAAACAACTAATGCCAGCTTTGGAAATGAGATTGTTTGCTATGAGAGTCCACGGCCAACTGCTGGGATTCATCGTTTTGTATTGGTTCTGTTTCGGCAATCAGTTCGACAAACTGTTGATGCACCA…	MSRDPLVVGNVIGDVLDHFVQTVTFRVMYNNKEITNGSELKPSAVVKEPRVQIRGQDMRTLYTLVMVDPDAPSPSNPTTREHLHWLVTDIPETTNASFGNEIVCYESPRPTAGIHRFVLVLFRQSVRQTVDAPGWRQNFNTRDFSQLYNLGDPVAAMFFNCQRENGCGGRRYRSH
HcPEBP5	evm.model.scaf_364.24	ATGGGCAGCAGGGCCATGCTCGATCCGCTGAGGGTGGGAGGAGTGATAGGCGACGTGCTGGACGGCTTCAGTGCGAGCTTGAAGGTGGAGGTGGTGTATGGGGTGAACAAGCACGTGCACAATGGGCACGAGTTCATGCCCTCTGCTGTCAGTGCAAAGCCCAGAGTGGAGATCGGAGGGGAGGACATGAGGAATTTCTACACACTCATTTTGACAGACCCTGATGCTCCGAGTCCCAGCGAACCCCACCTGAGAGAACACCTGCACTGGATCGTCACTGATATCCCCGGCACGACCAATGCCTCGTTCGGTAGAGAGATAGTGAAGTACGAGGGACCGAAGCCGTTGATGGGCATCCACAGGTTCGTCTTCGTGCTGTTCAAGCAGAAAGCGAGGCAG…	MGSRAMLDPLRVGGVIGDVLDGFSASLKVEVVYGVNKHVHNGHEFMPSAVSAKPRVEIGGEDMRNFYTLILTDPDAPSPSEPHLREHLHWIVTDIPGTTNASFGREIVKYEGPKPLMGIHRFVFVLFKQKARQTVQAPEARDRFSTRAFADDNALGLPVAAVYFNAQRETAARRRG
HcPEBP6	evm.model.scaf_806.10	ATGAGCAGAGCGCGAGACTCGCTGGTGGTGGGGAGGGTGATCGGCGACGTCCTCGAGCCCTTCGTCAAGAGAGTCTCTATCCGAATCAACTACTCCGGGAAGGAGATCACCAACGGCCGCGAGTTCAAGCCATCTGAGGTCGTCAACCAACCTCACGTCGAGGTCGGTGGCAATGACCTCAGGACCTTCTACACCCTCCTGATGGTAGACCCCGACGCTCCCAGCCCTAGTAACCCACACCTGAGAGAGTACCTCCACTGGCTGGTGGTCGACATCCCTGGCACTACAGACGTCAACTTCGGAAGAGAGGTGTTATGCTACGAGCCCCCACGGCCCGCAATGGGGATCCACCGCATGGTGTTCGTGCTGTTCCAGCAGCTGGGTCGGGAGACGGTGTAT…	MSRARDSLVVGRVIGDVLEPFVKRVSIRINYSGKEITNGREFKPSEVVNQPHVEVGGNDLRTFYTLLMVDPDAPSPSNPHLREYLHWLVVDIPGTTDVNFGREVLCYEPPRPAMGIHRMVFVLFQQLGRETVYPPGWRQNFNTKDFAEIYNLGQPVAAVYFNCQRESGSGGRRMYPI
HcPEBP7	evm.model.scaf_28.113	ATGGCAAGGCCCTCTGACCCGCTCGTCCTCGGGCGGGTGATCGGAGAAGTCATCGACTCATTCATCCCCACCGTGAGGATGACCGTGACCTACAACTCCCACAATCTGATCTGCAATGGTCAAGAGTTTTTCCCATCTGCCGTCGTCGCGAAGCCCAGGGTGGAGGTCCGAGGAGGTGAATTGAGATCCTTCTTCACGCTGGTAGCAGGAAATGAGGTGGTGAGGTACGAGAGCCCTCGGCCGAGCATCGGGATCCACCGCTTCGTCTTCGTGCTGTTCCGGCAGAGGCGGCGGCAGTCGGTGGCGGCGACGCCAGCGGCGCGGGACCGCTTCAGCACGCGGTCGTTCGCGGAGGGGAACGACCTCGGGCTCCCGGTGGCGGTCGTCTACTTCAACGCG…	MARPSDPLVLGRVIGEVIDSFIPTVRMTVTYNSHNLICNGQEFFPSAVVAKPRVEVRGGELRSFFTLVAGNEVVRYESPRPSIGIHRFVFVLFRQRRRQSVAATPAARDRFSTRSFAEGNDLGLPVAVVYFNAQRETAARRR
HcPEBP8	evm.model.scaf_114.130	ATGGCGGGTTACGTGGACCCCCTCGTGGTGGGCAGAGTGATCGGCGACGTGGTCGACCTCTTCGTCCCCGCCTTGAGCATGACCGTCCGTTTCGGGTCCAAGCACGTCAACAACGGCTGCGACGTCAAGCCCTCCCTCGCCGTCGACCCACCCTCCGTCCAGATCGCCGGCCGCCCCAACGATCTCTTCACTCTGGTGATGACTGATCCCGACGCACCCAGTCCCAGCGACCCCACGATGAGAGAATGGGTTCAGTGGCTGGTGGTCAACATCCCCGGCGGAACTGATCTTTCTCAAGGGGAGGAGGTGGTGGGGTACATGGGGCCGCGGCCGCCGGTGGGGATCCACAGGTACGCGCTGGTGCTGTTCCAGCAGAAGGGCAGGCTGCAGGGGGTGGCG…	MAGYVDPLVVGRVIGDVVDLFVPALSMTVRFGSKHVNNGCDVKPSLAVDPPSVQIAGRPNDLFTLVMTDPDAPSPSDPTMREWVQWLVVNIPGGTDLSQGEEVVGYMGPRPPVGIHRYALVLFQQKGRLQGVAPPVARANFSTRAFAAHYELGLPVATVYFNAQKEPANRRR
HcPEBP9	evm.model.scaf_931.13	ATGTCGAGGGATCCACTCGTCCTTAGCAATGTAATTGGAGATGTGTTGGACCCCTTCCTCAAGTCCGCGACAATGAAGGTAGTTTACAATAATAGGGAAGTGACCAATGGGTCGGAGCTCAAACCTTCGGTCGTTGCAAACACGCCACGAGTCGAGATCCGAGGACGCGACTCGAGGACCCTTTATACACTCGTGATGGTGGATCCTGATGCTCCAAGCCCCAGCAATCCAATAAAAAGAGAGTTCCTGTATTGGTTGGTGACAGATATCCCAGGAACAGCCAATTCTTGTTATGGTAATGAGATTGTCTACTATGAGAGTCCGCGACCATCGGTTGGGATCCATCGGTTCGTGTTCGTGTTGTTCCGACAATCAATTAGCCAAACAATCTACGCGCCC…	MSRDPLVLSNVIGDVLDPFLKSATMKVVYNNREVTNGSELKPSVVANTPRVEIRGRDSRTLYTLVMVDPDAPSPSNPIKREFLYWLVTDIPGTANSCYGNEIVYYESPRPSVGIHRFVFVLFRQSISQTIYAPGWRQNFNTRDFAAAYNLGDPVAVMFFNCQRETGCGGRRYHQASSGWA
HcPEBP10	evm.model.scaf_224.32	ATGAACTTGGAAAGAGATCCACTGGTACTGGGGAGGGTGATTGGTGATGTGTTGGATCCCTTCGCCAGGAGCGTCACACTTAGGGTGGCATATGGGTCGAGGGATGTGGGCAGTGGGCGCGAGTTCAAGCCGTCACAAGTGGTCAACCAACCAAGGGTTGAAGTGGGAGGCACTGATCTCAGAAACCTTTACACTCTCGTGATGGTAGACCCAGATGCTCCGAGTCCAAGTGAACCAAACCTAAGGGAATACCTCCACTGGCTGGTGACAGACATTCCATCTACAACTGGAGCAACATTCGGGCAAGAAGTGATGGCGTATGAGAGCCCGAGGCCGACGATGGGTATTCACCGGTTTGTGTTCGTGTTGTTCAAACAGCCGGGGCGGCAAGCTGTTGAC…	MNLERDPLVLGRVIGDVLDPFARSVTLRVAYGSRDVGSGREFKPSQVVNQPRVEVGGTDLRNLYTLVMVDPDAPSPSEPNLREYLHWLVTDIPSTTGATFGQEVMAYESPRPTMGIHRFVFVLFKQPGRQAVDAPGWRQNFRTRDFAEFYSLGLPVAAVYFNCQRESGSGGRRMYPI
HcPEBP11	evm.model.scaf_224.34	ATGCAAAGGGAGATCAGGGATTCCCTCGTGGTGGGAAGGGTGGTGGGAGATGTGGTGGATCCCTTCACGAGAAGAGTGGCTCTCAGGGTGATCTACAACTCCAGGGAGGTTACCAATGGATGCGAGATGAAGCCGTCAGCCGTGGCGGAGGAGCCGAGGGTTGAGGCCGTAGGAACTGATCTCAACAATCTTTACACACTCATCATGGTAGATCCGGATGCCCCAAGTCCGAGCGAACCTACCCTGAGGGAATATCTGCACTGGTTGGTCACGGATATCCCTTCAACGGCTTGTGCAACATCGGGTGTGGAGATAGTGAGGTACGAGAGTCCACGGCCGCATCTGGGGATTCACCGGTATGTTTTTGTGCTATTCCAGCAGGTGAGTATGGTGCAAACA…	MQREIRDSLVVGRVVGDVVDPFTRRVALRVIYNSREVTNGCEMKPSAVAEEPRVEAVGTDLNNLYTLIMVDPDAPSPSEPTLREYLHWLVTDIPSTACATSGVEIVRYESPRPHLGIHRYVFVLFQQVSMVQTTVFAPGWRQNFNTRDFAELYNLGSPVAAVYFNCQRESGSGGRRML
HcPEBP12	evm.model.scaf_238.137	ATGAGCAGAGACAGGAACTCGTTGGAAGTAGGAAGGGTGATCGGCGATGTTCTTGAGCCCTTCATTAGGAGAGTCACTCTCCGAGTGAACTACGGAGGGAAAGAGGTCACCAACGGATGCGAATTCAAGCCGTTCGAGGTGGCCAATCAGCCAAGGATTGCGATCGGTGGCGATGACCTCAGAATCTTTTACACACTCGTGATGGTAGACCCTGATGCTCCGAGCCCTAGCGATCCACGCCTGAAGGAGTACCTCCACTGGCTGGTAACTGACATCCCTGGCACGACAGGAGCAAACTTTGGAAGAGAGTTGGTGTGTTACGAGTCTCCACGGCCAACAATGGGGATCCATCGGATGGTGATCGTATTGTTCCAGCAACTGGGTCGCGAGACGGTGTAT…	MSRDRNSLEVGRVIGDVLEPFIRRVTLRVNYGGKEVTNGCEFKPFEVANQPRIAIGGDDLRIFYTLVMVDPDAPSPSDPRLKEYLHWLVTDIPGTTGANFGRELVCYESPRPTMGIHRMVIVLFQQLGRETVYAPGWRQNFTTKNFAQTYNLGLPVAAVYFNCQRESGCGGRRMYPL
HcPEBP13	evm.model.scaf_308.113	ATGGAGAAGTCGTCGTCGTCGTCGTCTTCGTCGTCGTCGTCGTCGTCATCGGCGGCGGATCCTCTGGTGATGGGGCGGGTGGTTGGGGAAGTCATCGACGCATTCAAGGGCGCCGTGGAGATGACCGTCACTTACAGCGACAACAAGAAGAAGGTGGCGGTGTTAAACGGCCGGGAATTGTCGCCGTCCGCCGTCGCAGCCCGGCCGAGGGTCGGCGTCCATGGCGGAGGTGACATGCGGTCCTTCTTCACACTGGTTATGACGGATCCAGATGTGCCCGGGCCAAGCGATCCATTCCTCAGGGAACATGTTCACTGGATTGTGATCAACATTCCTGGAACGACTGATGTTTCATTCGGGAAGGAGGTGGTGGCGTACGAGAGCCCGCGGCCGGTCATC…	MEKSSSSSSSSSSSSSSAADPLVMGRVVGEVIDAFKGAVEMTVTYSDNKKKVAVLNGRELSPSAVAARPRVGVHGGGDMRSFFTLVMTDPDVPGPSDPFLREHVHWIVINIPGTTDVSFGKEVVAYESPRPVIGIHRFVFVLFRQKRRQSSPSTTAAPASRDGFSTRRFAQDNDLELPVAAVYFVAQRETAARRR
HcPEBP14	evm.model.scaf_327.1	ATGGACCTCCAATTCATCGATGCTACCATCAAGCCACTGCTAAGGAATAAGACCATTCAAAATCTCTCAGTAACCTCTCTGTCGTTAGTCATGTCGAGGGATCCTCTCGTCGTAGGGAATGTGATTGGTGATGTGTTGGACCAATTCATCCAGACAGCAAATTTTCGGGTGATGTATAACAAGGAAATAACGAATGGGTCTGAACTCAAGCCTTCCGTAGTGGCCAAGGAGCCAAGGGTTGAGATCAGAGGCCATGACATGAGGACCCTTTATACACTTGTTATGGTGGATCCAGATGCACCAAGCCCCAGTAATCCAACAAAGAGGGAGCACCTTCATTGGTTGGTGACAGACATCCCAGAAACAACTAATGCCAGCTTTGGAAATGAGATTGTTTGC…	MDLQFIDATIKPLLRNKTIQNLSVTSLSLVMSRDPLVVGNVIGDVLDQFIQTANFRVMYNKEITNGSELKPSVVAKEPRVEIRGHDMRTLYTLVMVDPDAPSPSNPTKREHLHWLVTDIPETTNASFGNEIVCYESPQPTAGIHRFVFVLFRQSVRQTVYAPGWRQNFNTRDFLQLYNLGDPVAAMFFNCQRENGCGGRRY

## Sheet: Table S4
Supplementary Table S4 The Ka/Ks ratios and estimated divergence time for segmentally and tandemly duplicated HcPEBP genes.
Paralogous gene 1	Paralogous gene 2	Ka	Ks	Ka/Ks	Duplicated type	Selection type
HcPEBP2	HcPEBP7	0.122324	0.435405	0.280942	Segmental duplication	Purifying selection
HcPEBP14	HcPEBP4	0.0351322	0.405741	0.0865877	Segmental duplication	Purifying selection
HcPEBP12	HcPEBP6	0.120338	0.739936	0.162634	Segmental duplication	Purifying selection

## Sheet: Table S5
Supplementary Table S5 Collinearity relationship of HcPEBP genes with Musa balbisiana, Ananas comosus, Oryza sativa
Collinearity relationship of HcPEBP genes with Musa balbisiana
Gene name	Sequence ID	Sequence ID	Protein sequence of Musa balbisiana
HcPEBP1	evm.model.scaf_38.96	rna-gnl|WGS:PYDT|mrna.Mb_03_t02810.1	MSRLIDPLVVGRVIGEVLDSFNPSVKMLVTYNSNKLVFNGHELCPSAVTSKPRVEVQGGDMRSFFTLVCFPAQDSISLTNLAEEINWHLRD*
HcPEBP2	evm.model.scaf_2.41	rna-gnl|WGS:PYDT|mrna.Mb_01_t08910.1	MARVSSDPLVVGMVIGEVIDSFSPSVKMMVTYNSNKLVCNGHEFFPSAVVSKPRVEVQGGDMRSFFTLVMTDPDVPGPSDPYLREHVHWIVSDIPGTTDASFGKEMVSYESPRPNIGIHRFVFVLFQQKRRQSVTLPASRDHFSTRQFAQENDLGLPVAAVYFNAQRETAARRR*
HcPEBP2	evm.model.scaf_2.41	rna-gnl|WGS:PYDT|mrna.Mb_02_t03100.1	MARLSDPLAVGRVIGEVIDSFHPSVRMTVTYNSSKLVCNGHEFYPSAVVSQPRVEVQCGGDMRSFFTLVMTDPDVPGPSDPYLREHVHWIVTDIPGTPDASFGKEVVGYESPRPSIGIHRFVFVLFQQKRRQSVVAPPPSRDRFNTRRFAQENDLGLPVAAVYFNAQRETAARRR*
HcPEBP3	evm.model.scaf_118.166	rna-gnl|WGS:PYDT|mrna.Mb_02_t20030.1	MSRDPLILGHVVGDVLDPFTRSVSLGVMYKNRLVINGSEFKPSAVVDKPLVQVGGDDLRVFYTLVSSSCSHRLHPGSASNTLLNCDVGDTGRELACYECPRPASGIHRMVFVLLRQMGRETVFTPEMRHNFSTRRFAMEHYLISKSNIENGCRRPRMSDALAGALEKRVFRNVEQSANAPAVEETQRPCYKE*
HcPEBP3	evm.model.scaf_118.166	rna-gnl|WGS:PYDT|mrna.Mb_05_t11140.1	MSRDPLTLGQVIGDVLDPFSRSVSLSVLYKNKLVINGSDFKPSAVVDKPKVEIGGDDLRTFYTLVMVDPDAPNPSNPTLKEYLHW*
HcPEBP4	evm.model.scaf_284.58	rna-gnl|WGS:PYDT|mrna.Mb_02_t07730.1	MVHRRDDKDQPMNCSDGTEICGYDVTFLTLSPKHLFKAIASRRMKLRNSERRDVLDPFVKSATLRVIYNNKELTNGSELKPSAVENEPRVEIRGRDMRNLYTLVMVDPDAPSPSNPTEREHLHWLVTNIPETKNASFGNEIVCYESPRPTAGIHRFVFVLFRQSIRETIYAPGWRQNFNTREFAALYNLGDPVAAMFFNCQRENGCGGRRCV*
HcPEBP4	evm.model.scaf_284.58	rna-gnl|WGS:PYDT|mrna.Mb_09_t07030.1	MSRDPLVVGNVIGDVLDPFVTSAAFRVIYNSKELTNGSELKPSAVAKEPRVEIRGHDMRTLYTLVMVDPDAPSPSNPTKREHLHWLVTDIPETTNTTFGNEIVCYESPRPTAGIHRFVFVLFRQSVRQTIYAPGWRQNFNTKDFSALYNLGDPVAAMFFNCQRENGCGGRRY*
HcPEBP5	evm.model.scaf_364.24	rna-gnl|WGS:PYDT|mrna.Mb_11_t19330.1	MTRMLDPLTVGRVIGDVLDCFNPSVKLEVVYGPNKRVYNGHEFMPSAVCAKPRVEIGGDDMRSFYTLILTDPDAPSPSDPHLREHLHWIVTDIPGTTNVSFGREIVGYEAPKPFIGIHRYVFVLFKQKGRQTVYAPASRDHFITRDFSEENGLGLPVAAVYFNAQRETAARRR*
HcPEBP7	evm.model.scaf_28.113	rna-gnl|WGS:PYDT|mrna.Mb_01_t08910.1	MARVSSDPLVVGMVIGEVIDSFSPSVKMMVTYNSNKLVCNGHEFFPSAVVSKPRVEVQGGDMRSFFTLVMTDPDVPGPSDPYLREHVHWIVSDIPGTTDASFGKEMVSYESPRPNIGIHRFVFVLFQQKRRQSVTLPASRDHFSTRQFAQENDLGLPVAAVYFNAQRETAARRR*
HcPEBP7	evm.model.scaf_28.113	rna-gnl|WGS:PYDT|mrna.Mb_02_t03100.1	MARLSDPLAVGRVIGEVIDSFHPSVRMTVTYNSSKLVCNGHEFYPSAVVSQPRVEVQCGGDMRSFFTLVMTDPDVPGPSDPYLREHVHWIVTDIPGTPDASFGKEVVGYESPRPSIGIHRFVFVLFQQKRRQSVVAPPPSRDRFNTRRFAQENDLGLPVAAVYFNAQRETAARRR*
HcPEBP7	evm.model.scaf_28.113	rna-gnl|WGS:PYDT|mrna.Mb_08_t07080.1	MARLSSDPLTVGRVIGEVIDSFNPSVKMMVTYNSNKLVCNGHELFPSAVVSKPRVEVQGGEMRSFFTLVMTDPDAPGPSDPYLREHVHWVVTDIPGTTDASFGKEVVSYESPRPGIGIHRFVFVLFKQKRRQSVAAAPPSRDRFSTRGFAQENDLDLPVAAVYFNAQRETAARRR*
HcPEBP8	evm.model.scaf_114.130	rna-gnl|WGS:PYDT|mrna.Mb_06_t10190.1	MAGYVDPLVVGRVIGDVVDLFVPTISMMVRYGLKHVNNGCDIKPSMAANPPSVQIAGRQSDLYTLVMTDPDAPSPSDPTMREWLHWMVINMPGGTDPSQGQEAVPYMGPRPPVGIHRYVLVLFQQKSRLPGVAPPATRANFNTRSLAAQYDLGLPVATVYFNSQKEPAARRR*
HcPEBP9	evm.model.scaf_931.13	rna-gnl|WGS:PYDT|mrna.Mb_02_t21670.1	MSRDPLVVGNVVGDVLDPFVRSATMRVSYGNKELTNGCELKPSMVAVEPRVEIKGRNSRILYTLVMVDPDAPSPSNPTKKEYLHWLVTDIPETSNASYGNEIVSYESPRPTAGIHRFVFILFRQSVCQTIKLIKTLAPQAHAQNANRCPTDVKDANHCRIVLLHVLQSYQFQWHTK*
HcPEBP9	evm.model.scaf_931.13	rna-gnl|WGS:PYDT|mrna.Mb_03_t02460.1	MSRDALVVGNVVGDVLDPFVKSATMKITYNKELTNGSELKPSMVATEPRVEIRGHTTRNLYTLVMVDPDAPSPSNPTKREYLHWLVTDIPETTNATYGNEIVSYESPRPTAGIHRFVFVLFRQSVRQTIYAPGWRQNFSTRDFAAVYNLGDPVAAMFFNCQRENGCGGRRYQAVSGWT*
HcPEBP10	evm.model.scaf_224.32	rna-gnl|WGS:PYDT|mrna.Mb_02_t19960.1	MKDMMEAKATAQAPGEPPTAPLSMAGTGLGAGLSSCALTSARTSTSSSSSSSETFEVKLDAAIANEGDLSPYDEFSTDEGNSTARKWVIGDVLDPFTRSVHLRVIYSTREVTNGCEFKPSAVAEQPRVEVGGSDFRSNYTLVMVDPDAPSPSDPTLREYLHWLITDIPAKTEATYGQEVVCYESPRPQLGIHRYVFVLFRQLPSRQAVDAPGWRQNFNTRDFAELYNLGSPVAAVYFNCQRESGSGGRRM*
HcPEBP10	evm.model.scaf_224.32	rna-gnl|WGS:PYDT|mrna.Mb_10_t08890.1	MEMHLHTIITKWVTYNSREVTNGCEFKPSSVVEQPRVEVGGTDLRIFYTLIMVDPDAPSPSEPTLREYLHWLVTDIPATTEASFGQEIVCYERPRPQLGIHRYVVVLFQQLGRQTVYAPGWRQNFNTRDFAELYNLGSPVAALYFNCQRESGSGGRRMLW*
HcPEBP14	evm.model.scaf_327.1	rna-gnl|WGS:PYDT|mrna.Mb_09_t07030.1	MSRDPLVVGNVIGDVLDPFVTSAAFRVIYNSKELTNGSELKPSAVAKEPRVEIRGHDMRTLYTLVMVDPDAPSPSNPTKREHLHWLVTDIPETTNTTFGNEIVCYESPRPTAGIHRFVFVLFRQSVRQTIYAPGWRQNFNTKDFSALYNLGDPVAAMFFNCQRENGCGGRRY*
Collinearity relationship of HcPEBP genes with Ananas comosus
Gene name	Sequence ID	Sequence ID	Protein sequence of Ananas comosus
HcPEBP4	evm.model.scaf_284.58	rna-XM_020255560.1	MSRDPLVVGNVVGDVLDPFTKSASVRVLYNSRELTNGSDLKPSQVANEPRVEIGGRDMRNLYTLVMVDPDSPSPSNPTKREYLHWLVTDIPETTNESFGNEIVSYESPRPTAGIHRFIFVLFRQSVRQTIDPPGWRANFNTKDFAALYNLGPPVAAIFFNCQRESGCGGRRNPSVGGWS*
HcPEBP8	evm.model.scaf_114.130	rna-XM_020233468.1	MCYVGKATKIFFFVVILLVVIMTDPDAPSPSEPTMREWIHWMVVNIPGGKDPSQGQEVVEYMGPQPPVGIHRYVLVLFEQKSQLASVASPAARPNFNTRVFAAQHDLGLPVAAVYFNSQKEPMSARRRRR*
HcPEBP10	evm.model.scaf_224.32	rna-XM_020241468.1	MRERDPLVVGRVIGDVLDQFTRTTALRIMYGSREVTNGREFKPSQAVNQPRVDIGGNDLRTFYTLVLVDPDAPSPSDPHLREYLHWLVTDIPGTTGATFGQEVMCYESPRPTMGIHRFVFVLFQQLGRQTVYTPGWRQNFNTRDFAELYNLGSPVAAIYFNCQRESGSGGRRMYL*
HcPEBP14	evm.model.scaf_327.1	rna-XM_020255560.1	MSRDPLVVGNVVGDVLDPFTKSASVRVLYNSRELTNGSDLKPSQVANEPRVEIGGRDMRNLYTLVMVDPDSPSPSNPTKREYLHWLVTDIPETTNESFGNEIVSYESPRPTAGIHRFIFVLFRQSVRQTIDPPGWRANFNTKDFAALYNLGPPVAAIFFNCQRESGCGGRRNPSVGGWS*
Collinearity relationship of HcPEBP genes with Oryza sativa
Gene name	Sequence ID	Sequence ID	Protein sequence of Oryza sativa
HcPEBP4	evm.model.scaf_284.58	transcript:Os01t0748800-00	MVIDIPGTTGVNCQDLMLYERPELRYGIHRMVFVLFRQLGRGTVFAPEMRHNFHCRSFAQQYHLDIVAATYFNCQREAGSGGRRFRSESS*
HcPEBP10	evm.model.scaf_224.32	transcript:Os06t0157500-01	MAGSGRDDPLVVGRIVGDVLDPFVRITNLSVSYGARIVSNGCELKPSMVTQQPRVVVGGNDMRTFYTLVMVDPDAPSPSNPNLREYLHWLVTDIPGTTGATFGQEVMCYESPRPTMGIHRLVFVLFQQLGRQTVYAPGWRQNFSTRNFAELYNLGSPVATVYFNCQREAGSGGRRVYP*

## Sheet: Table S6
Supplementary Table S6 Sequences information of 8 conserved motifs of HcPEBP
Name	Sequences
motif 1	MVDPDAPSPSNPTLREYLHWLVTDIPGTTBASFGREIVCYESPRPTMGIH
motif 2	GWRQNFNTRDFAZLYNLGLPVAAVYFNCQ
motif 3	NNKEVTNGSEFKPSAVANKPRVEIGGGDL
motif 4	RDPLVVGRVIGDVLDPFVRSVTMRVTY
motif 5	RFVFVLFRQKGRQTV
motif 6	RESGCGGRRM
motif 7	TFYTLV
motif 8	RETAARRR

## Sheet: Table S7
Supplementary Table S7 List of cis-regulatory elements elements in the promoter region of HcPEBP genes (2000bp upstream of the initiation codon).
Gene name	Site name	Conservative motifs	Starting position	Matrix score.	Strand	Aligned species	Molecular function	Functional classification
HcPEBP1	ABRE	ACGTG	153	5	-	Arabidopsis thaliana	cis-acting element involved in the abscisic acid responsiveness	Hormone responsive elements
HcPEBP1	TCA-element	TCAGAAGAGG	1178	9	-	Brassica oleracea	cis-acting element involved in salicylic acid responsiveness	Hormone responsive elements
HcPEBP1	TGACG-motif	TGACG	55	5	+	Hordeum vulgare	cis-acting regulatory element involved in the MeJA-responsiveness	Hormone responsive elements
HcPEBP1	TATC-box	TATCCCA	431	7	+	Oryza sativa	cis-acting element involved in gibberellin-responsiveness	Hormone responsive elements
HcPEBP1	TATC-box	TATCCCA	563	7	-	Oryza sativa	cis-acting element involved in gibberellin-responsiveness	Hormone responsive elements
HcPEBP1	GT1-motif	GGTTAA	1225	6	+	Arabidopsis thaliana	light responsive element	Light responsive elements
HcPEBP1	GT1-motif	GGTTAAT	1919	7	-	Avena sativa	light responsive element	Light responsive elements
HcPEBP1	GT1-motif	GGTTAA	1920	6	-	Arabidopsis thaliana	light responsive element	Light responsive elements
HcPEBP1	G-Box	CACGTT	153	6	+	Pisum sativum	cis-acting regulatory element involved in light responsiveness	Light responsive elements
HcPEBP1	I-box	cGATAAGGCG	167	9	+	Zea mays	part of a light responsive element	Light responsive elements
HcPEBP1	I-box	cCATATCCAAT	1045	10	+	Flaveria trinervia	part of a light responsive element	Light responsive elements
HcPEBP1	AE-box	AGAAACTT	1622	8	+	Arabidopsis thaliana	part of a module for light response	Light responsive elements
HcPEBP1	ARE	AAACCA	794	6	-	Zea mays	cis-acting regulatory element essential for the anaerobic induction	Defense and stress responsiveness
HcPEBP1	CGTCA-motif	CGTCA	55	5	-	Hordeum vulgare	cis-acting regulatory element involved in the MeJA-responsiveness	Hormone responsive elements
HcPEBP1	GA-motif	ATAGATAA	543	8	+	Arabidopsis thaliana	part of a light responsive element	Light responsive elements
HcPEBP1	GA-motif	ATAGATAA	1527	8	+	Arabidopsis thaliana	part of a light responsive element	Light responsive elements
HcPEBP1	Box 4	ATTAAT	470	6	+	Petroselinum crispum	part of a conserved DNA module involved in light responsiveness	Light responsive elements
HcPEBP2	GT1-motif	GGTTAA	640	6	-	Arabidopsis thaliana	light responsive element	Light responsive elements
HcPEBP2	GT1-motif	GGTTAA	1329	6	-	Arabidopsis thaliana	light responsive element	Light responsive elements
HcPEBP2	ATCT-motif	AATCTAATCC	1838	9	+	Pisum sativum	part of a conserved DNA module involved in light responsiveness	Light responsive elements
HcPEBP2	TGACG-motif	TGACG	1399	5	+	Hordeum vulgare	cis-acting regulatory element involved in the MeJA-responsiveness	Hormone responsive elements
HcPEBP2	LAMP-element	CTTTATCA	143	8	-	Pisum sativum	part of a light responsive element	Light responsive elements
HcPEBP2	Box 4	ATTAAT	458	6	+	Petroselinum crispum	part of a conserved DNA module involved in light responsiveness	Light responsive elements
HcPEBP2	Box 4	ATTAAT	1169	6	-	Petroselinum crispum	part of a conserved DNA module involved in light responsiveness	Light responsive elements
HcPEBP2	Box 4	ATTAAT	1220	6	-	Petroselinum crispum	part of a conserved DNA module involved in light responsiveness	Light responsive elements
HcPEBP2	MRE	AACCTAA	1035	7	+	Petroselinum crispum	MYB binding site involved in light responsiveness	Light responsive elements
HcPEBP2	TCT-motif	TCTTAC	250	6	-	Arabidopsis thaliana	part of a light responsive element	Light responsive elements
HcPEBP2	TCT-motif	TCTTAC	683	6	-	Arabidopsis thaliana	part of a light responsive element	Light responsive elements
HcPEBP2	P-box	CCTTTTG	1391	7	+	Oryza sativa	gibberellin-responsive element	Hormone responsive elements
HcPEBP2	CAT-box	GCCACT	739	6	-	Arabidopsis thaliana	cis-acting regulatory element related to meristem expression	Development related element
HcPEBP2	CAT-box	GCCACT	1795	6	+	Arabidopsis thaliana	cis-acting regulatory element related to meristem expression	Development related element
HcPEBP2	ARE	AAACCA	598	6	+	Zea mays	cis-acting regulatory element essential for the anaerobic induction	Defense and stress responsiveness
HcPEBP2	ARE	AAACCA	1444	6	+	Zea mays	cis-acting regulatory element essential for the anaerobic induction	Defense and stress responsiveness
HcPEBP2	G-box	TACGTG	387	6	+	Arabidopsis thaliana	cis-acting regulatory element involved in light responsiveness	Light responsive elements
HcPEBP2	G-box	CACGTC	1400	6	-	Zea mays	cis-acting regulatory element involved in light responsiveness	Light responsive elements
HcPEBP2	ABRE	ACGTG	388	5	+	Arabidopsis thaliana	cis-acting element involved in the abscisic acid responsiveness	Hormone responsive elements
HcPEBP2	ABRE	ACGTG	1401	5	+	Arabidopsis thaliana	cis-acting element involved in the abscisic acid responsiveness	Hormone responsive elements
HcPEBP2	Box II	ACACGTAGA	385	9	-	Arabidopsis thaliana	part of a light responsive element	Light responsive elements
HcPEBP2	CGTCA-motif	CGTCA	1399	5	-	Hordeum vulgare	cis-acting regulatory element involved in the MeJA-responsiveness	Hormone responsive elements
HcPEBP2	TGA-element	AACGAC	563	6	+	Brassica oleracea	auxin-responsive element	Hormone responsive elements
HcPEBP2	Sp1	GGGCGG	1	6	-	Oryza sativa	light responsive element	Light responsive elements
HcPEBP2	circadian	CAAAGATATC	1273	9	-	Lycopersicon esculentum	cis-acting regulatory element involved in circadian control	Development related element
HcPEBP2	circadian	CAAAGATATC	1305	9	-	Lycopersicon esculentum	cis-acting regulatory element involved in circadian control	Development related element
HcPEBP2	MBS	CAACTG	1651	6	-	Arabidopsis thaliana	MYB binding site involved in drought-inducibility	Defense and stress responsiveness
HcPEBP2	MBS	CAACTG	1877	6	+	Arabidopsis thaliana	MYB binding site involved in drought-inducibility	Defense and stress responsiveness
HcPEBP2	CAG-motif	GAAAGGCAGAC	1969	10	-	Arabidopsis thaliana	part of a light response element	Light responsive elements
HcPEBP3	ARE	AAACCA	1036	6	-	Zea mays	cis-acting regulatory element essential for the anaerobic induction	Defense and stress responsiveness
HcPEBP3	P-box	CCTTTTG	1560	7	-	Oryza sativa	gibberellin-responsive element	Hormone responsive elements
HcPEBP3	Box 4	ATTAAT	739	6	+	Petroselinum crispum	part of a conserved DNA module involved in light responsiveness	Light responsive elements
HcPEBP3	Box 4	ATTAAT	1301	6	-	Petroselinum crispum	part of a conserved DNA module involved in light responsiveness	Light responsive elements
HcPEBP3	Box 4	ATTAAT	1311	6	-	Petroselinum crispum	part of a conserved DNA module involved in light responsiveness	Light responsive elements
HcPEBP3	Box 4	ATTAAT	1460	6	-	Petroselinum crispum	part of a conserved DNA module involved in light responsiveness	Light responsive elements
HcPEBP3	Box 4	ATTAAT	1739	6	-	Petroselinum crispum	part of a conserved DNA module involved in light responsiveness	Light responsive elements
HcPEBP3	Box 4	ATTAAT	1970	6	-	Petroselinum crispum	part of a conserved DNA module involved in light responsiveness	Light responsive elements
HcPEBP3	MRE	AACCTAA	1254	7	-	Petroselinum crispum	MYB binding site involved in light responsiveness	Light responsive elements
HcPEBP3	CGTCA-motif	CGTCA	53	5	-	Hordeum vulgare	cis-acting regulatory element involved in the MeJA-responsiveness	Hormone responsive elements
HcPEBP3	chs-CMA1a	TTACTTAA	972	8	+	Daucus carota	part of a light responsive element	Light responsive elements
HcPEBP3	TGACG-motif	TGACG	53	5	+	Hordeum vulgare	cis-acting regulatory element involved in the MeJA-responsiveness	Hormone responsive elements
HcPEBP3	ABRE	ACGTG	479	5	-	Arabidopsis thaliana	cis-acting element involved in the abscisic acid responsiveness	Hormone responsive elements
HcPEBP3	ABRE	ACGTG	651	5	+	Arabidopsis thaliana	cis-acting element involved in the abscisic acid responsiveness	Hormone responsive elements
HcPEBP3	ABRE	ACGTG	802	5	-	Arabidopsis thaliana	cis-acting element involved in the abscisic acid responsiveness	Hormone responsive elements
HcPEBP3	G-box	CACGTC	479	6	+	Zea mays	cis-acting regulatory element involved in light responsiveness	Light responsive elements
HcPEBP3	G-box	CACGAC	588	6	-	Zea mays	cis-acting regulatory element involved in light responsiveness	Light responsive elements
HcPEBP3	G-box	TACGTG	802	6	-	Arabidopsis thaliana	cis-acting regulatory element involved in light responsiveness	Light responsive elements
HcPEBP3	I-box	gGATAAGGTG	935	9	-	Zea mays	part of a light responsive element	Light responsive elements
HcPEBP3	I-box	gGATAAGGTG	1984	9	+	Zea mays	part of a light responsive element	Light responsive elements
HcPEBP3	G-Box	CACGTT	650	6	-	Pisum sativum	cis-acting regulatory element involved in light responsiveness	Light responsive elements
HcPEBP3	ATCT-motif	AATCTAATCC	1973	9	+	Pisum sativum	part of a conserved DNA module involved in light responsiveness	Light responsive elements
HcPEBP3	GATA-motif	AAGGATAAGG	937	9	-	Solanum tuberosum	part of a light responsive element	Light responsive elements
HcPEBP3	GATA-motif	GATAGGA	1585	7	+	Arabidopsis thaliana	part of a light responsive element	Light responsive elements
HcPEBP4	TATC-box	TATCCCA	733	7	+	Oryza sativa	cis-acting element involved in gibberellin-responsiveness	Hormone responsive elements
HcPEBP4	3-AF1 binding site	TAAGAGAGGAA	1306	11	-	Solanum tuberosum	light responsive element	Light responsive elements
HcPEBP4	I-box	gGATAAGGTG	60	9	+	Zea mays	part of a light responsive element	Light responsive elements
HcPEBP4	I-box	AAGATAAGGCT	887	10	-	Gossypium hirsutum	part of a light responsive element	Light responsive elements
HcPEBP4	TCA-element	CCATCTTTTT	399	9	-	Nicotiana tabacum	cis-acting element involved in salicylic acid responsiveness	Hormone responsive elements
HcPEBP4	TGACG-motif	TGACG	537	5	-	Hordeum vulgare	cis-acting regulatory element involved in the MeJA-responsiveness	Hormone responsive elements
HcPEBP4	TGACG-motif	TGACG	1259	5	+	Hordeum vulgare	cis-acting regulatory element involved in the MeJA-responsiveness	Hormone responsive elements
HcPEBP4	AuxRR-core	GGTCCAT	1914	7	-	Nicotiana tabacum	cis-acting regulatory element involved in auxin responsiveness	Hormone responsive elements
HcPEBP4	ATC-motif	AGTAATCT	348	8	+	Spinacia oleracea	part of a conserved DNA module involved in light responsiveness	Light responsive elements
HcPEBP4	ATC-motif	AGTAATCT	1979	8	+	Spinacia oleracea	part of a conserved DNA module involved in light responsiveness	Light responsive elements
HcPEBP4	CGTCA-motif	CGTCA	537	5	+	Hordeum vulgare	cis-acting regulatory element involved in the MeJA-responsiveness	Hormone responsive elements
HcPEBP4	CGTCA-motif	CGTCA	1259	5	-	Hordeum vulgare	cis-acting regulatory element involved in the MeJA-responsiveness	Hormone responsive elements
HcPEBP4	Box 4	ATTAAT	145	6	+	Petroselinum crispum	part of a conserved DNA module involved in light responsiveness	Light responsive elements
HcPEBP4	MRE	AACCTAA	1092	7	+	Petroselinum crispum	MYB binding site involved in light responsiveness	Light responsive elements
HcPEBP4	TCT-motif	TCTTAC	643	6	+	Arabidopsis thaliana	part of a light responsive element	Light responsive elements
HcPEBP4	TCT-motif	TCTTAC	1312	6	+	Arabidopsis thaliana	part of a light responsive element	Light responsive elements
HcPEBP4	GCN4_motif	TGAGTCA	1745	7	+	Oryza sativa	cis-regulatory element involved in endosperm expression	Development related element
HcPEBP4	ARE	AAACCA	1248	6	-	Zea mays	cis-acting regulatory element essential for the anaerobic induction	Defense and stress responsiveness
HcPEBP4	MBS	CAACTG	1503	6	+	Arabidopsis thaliana	MYB binding site involved in drought-inducibility	Defense and stress responsiveness
HcPEBP4	P-box	CCTTTTG	1655	7	-	Oryza sativa	gibberellin-responsive element	Hormone responsive elements
HcPEBP4	circadian	CAAAGATATC	1481	9	+	Lycopersicon esculentum	cis-acting regulatory element involved in circadian control	Development related element
HcPEBP4	TC-rich repeats	GTTTTCTTAC	553	9	-	Nicotiana tabacum	cis-acting element involved in defense and stress responsiveness	Defense and stress responsiveness
HcPEBP4	TC-rich repeats	ATTCTCTAAC	1708	9	-	Nicotiana tabacum	cis-acting element involved in defense and stress responsiveness	Defense and stress responsiveness
HcPEBP4	CAT-box	GCCACT	1270	6	-	Arabidopsis thaliana	cis-acting regulatory element related to meristem expression	Development related element
HcPEBP4	CAT-box	GCCACT	1946	6	+	Arabidopsis thaliana	cis-acting regulatory element related to meristem expression	Development related element
HcPEBP5	GTGGC-motif	GATTCTGTGGC	1011	10	+	Spinacia oleracea	part of a light responsive element	Light responsive elements
HcPEBP5	Box 4	ATTAAT	836	6	+	Petroselinum crispum	part of a conserved DNA module involved in light responsiveness	Light responsive elements
HcPEBP5	Box 4	ATTAAT	863	6	+	Petroselinum crispum	part of a conserved DNA module involved in light responsiveness	Light responsive elements
HcPEBP5	Box 4	ATTAAT	867	6	+	Petroselinum crispum	part of a conserved DNA module involved in light responsiveness	Light responsive elements
HcPEBP5	Box 4	ATTAAT	905	6	+	Petroselinum crispum	part of a conserved DNA module involved in light responsiveness	Light responsive elements
HcPEBP5	Box 4	ATTAAT	1385	6	-	Petroselinum crispum	part of a conserved DNA module involved in light responsiveness	Light responsive elements
HcPEBP5	Box 4	ATTAAT	1517	6	-	Petroselinum crispum	part of a conserved DNA module involved in light responsiveness	Light responsive elements
HcPEBP5	TCT-motif	TCTTAC	1592	6	-	Arabidopsis thaliana	part of a light responsive element	Light responsive elements
HcPEBP5	CGTCA-motif	CGTCA	123	5	-	Hordeum vulgare	cis-acting regulatory element involved in the MeJA-responsiveness	Hormone responsive elements
HcPEBP5	CGTCA-motif	CGTCA	184	5	-	Hordeum vulgare	cis-acting regulatory element involved in the MeJA-responsiveness	Hormone responsive elements
HcPEBP5	CGTCA-motif	CGTCA	269	5	-	Hordeum vulgare	cis-acting regulatory element involved in the MeJA-responsiveness	Hormone responsive elements
HcPEBP5	circadian	CAAAGATATC	1776	10	+	Lycopersicon esculentum	cis-acting regulatory element involved in circadian control	Development related element
HcPEBP5	P-box	CCTTTTG	1928	7	+	Oryza sativa	gibberellin-responsive element	Hormone responsive elements
HcPEBP5	TC-rich repeats	GTTTTCTTAC	1592	9	-	Nicotiana tabacum	cis-acting element involved in defense and stress responsiveness	Defense and stress responsiveness
HcPEBP5	CAT-box	GCCACT	961	6	-	Arabidopsis thaliana	cis-acting regulatory element related to meristem expression	Development related element
HcPEBP5	G-Box	CACGTT	198	6	+	Pisum sativum	cis-acting regulatory element involved in light responsiveness	Light responsive elements
HcPEBP5	I-box	AAGATAAGGCT	155	10	-	Gossypium hirsutum	part of a light responsive element	Light responsive elements
HcPEBP5	GARE-motif	TCTGTTG	1276	7	-	Brassica oleracea	gibberellin-responsive element	Hormone responsive elements
HcPEBP5	ATCT-motif	AATCTAATCC	1917	9	+	Pisum sativum	part of a conserved DNA module involved in light responsiveness	Light responsive elements
HcPEBP5	TGACG-motif	TGACG	123	5	+	Hordeum vulgare	cis-acting regulatory element involved in the MeJA-responsiveness	Hormone responsive elements
HcPEBP5	TGACG-motif	TGACG	184	5	+	Hordeum vulgare	cis-acting regulatory element involved in the MeJA-responsiveness	Hormone responsive elements
HcPEBP5	TGACG-motif	TGACG	269	5	+	Hordeum vulgare	cis-acting regulatory element involved in the MeJA-responsiveness	Hormone responsive elements
HcPEBP5	TCA-element	CCATCTTTTT	1127	9	+	Nicotiana tabacum	cis-acting element involved in salicylic acid responsiveness	Hormone responsive elements
HcPEBP5	TCA-element	TCAGAAGAGG	1609	9	-	Brassica oleracea	cis-acting element involved in salicylic acid responsiveness	Hormone responsive elements
HcPEBP5	ABRE	ACGTG	198	5	-	Arabidopsis thaliana	cis-acting element involved in the abscisic acid responsiveness	Hormone responsive elements
HcPEBP6	AE-box	AGAAACTT	1856	8	+	Arabidopsis thaliana	part of a module for light response	Light responsive elements
HcPEBP6	P-box	CCTTTTG	931	7	+	Oryza sativa	gibberellin-responsive element	Hormone responsive elements
HcPEBP6	GC-motif	CCCCCG	905	6	-	Zea mays	enhancer-like element involved in anoxic specific inducibility	Defense and stress responsiveness
HcPEBP6	ACE	CTAACGTATT	1323	9	-	Petroselinum crispum	cis-acting element involved in light responsiveness	Light responsive elements
HcPEBP6	LTR	CCGAAA	543	6	+	Hordeum vulgare	cis-acting element involved in low-temperature responsiveness	Defense and stress responsiveness
HcPEBP6	Box 4	ATTAAT	317	6	+	Petroselinum crispum	part of a conserved DNA module involved in light responsiveness	Light responsive elements
HcPEBP6	Box 4	ATTAAT	1196	6	-	Petroselinum crispum	part of a conserved DNA module involved in light responsiveness	Light responsive elements
HcPEBP6	Box 4	ATTAAT	1204	6	-	Petroselinum crispum	part of a conserved DNA module involved in light responsiveness	Light responsive elements
HcPEBP6	Box 4	ATTAAT	1301	6	-	Petroselinum crispum	part of a conserved DNA module involved in light responsiveness	Light responsive elements
HcPEBP6	Box 4	ATTAAT	1505	6	-	Petroselinum crispum	part of a conserved DNA module involved in light responsiveness	Light responsive elements
HcPEBP6	Box 4	ATTAAT	1559	6	-	Petroselinum crispum	part of a conserved DNA module involved in light responsiveness	Light responsive elements
HcPEBP6	Box 4	ATTAAT	1987	6	-	Petroselinum crispum	part of a conserved DNA module involved in light responsiveness	Light responsive elements
HcPEBP6	CGTCA-motif	CGTCA	85	5	-	Hordeum vulgare	cis-acting regulatory element involved in the MeJA-responsiveness	Hormone responsive elements
HcPEBP6	CGTCA-motif	CGTCA	902	5	-	Hordeum vulgare	cis-acting regulatory element involved in the MeJA-responsiveness	Hormone responsive elements
HcPEBP6	TCCC-motif	TCTCCCT	416	7	+	Spinacia oleracea	part of a light responsive element	Light responsive elements
HcPEBP6	TGACG-motif	TGACG	85	5	+	Hordeum vulgare	cis-acting regulatory element involved in the MeJA-responsiveness	Hormone responsive elements
HcPEBP6	TGACG-motif	TGACG	902	5	+	Hordeum vulgare	cis-acting regulatory element involved in the MeJA-responsiveness	Hormone responsive elements
HcPEBP6	chs-CMA1a	TTACTTAA	1684	8	+	Daucus carota	part of a light responsive element	Light responsive elements
HcPEBP6	ABRE	ACGTG	669	5	+	Arabidopsis thaliana	cis-acting element involved in the abscisic acid responsiveness	Hormone responsive elements
HcPEBP6	ABRE	CACGTG	1497	6	-	Arabidopsis thaliana	cis-acting element involved in the abscisic acid responsiveness	Hormone responsive elements
HcPEBP6	ABRE	ACGTG	1498	5	+	Arabidopsis thaliana	cis-acting element involved in the abscisic acid responsiveness	Hormone responsive elements
HcPEBP6	ABRE	GCCGCGTGGC	1879	9	-	Oryza sativa	cis-acting element involved in the abscisic acid responsiveness	Hormone responsive elements
HcPEBP6	ABRE	ACGTG	1976	5	-	Arabidopsis thaliana	cis-acting element involved in the abscisic acid responsiveness	Hormone responsive elements
HcPEBP6	G-Box	CACGTG	1497	6	-	Pisum sativum	cis-acting regulatory element involved in light responsiveness	Light responsive elements
HcPEBP6	G-box	CACGTC	668	6	-	Zea mays	cis-acting regulatory element involved in light responsiveness	Light responsive elements
HcPEBP6	G-box	GCCACGTGGA	1495	9	-	Arabidopsis thaliana	cis-acting regulatory element involved in light responsiveness	Light responsive elements
HcPEBP6	G-box	CACGTG	1497	6	-	Arabidopsis thaliana	cis-acting regulatory element involved in light responsiveness	Light responsive elements
HcPEBP6	G-box	CACGTC	1976	6	+	Zea mays	cis-acting regulatory element involved in light responsiveness	Light responsive elements
HcPEBP6	GATA-motif	GATAGGA	343	7	-	Arabidopsis thaliana	part of a light responsive element	Light responsive elements
HcPEBP7	TCA-element	CCATCTTTTT	1386	9	-	Nicotiana tabacum	cis-acting element involved in salicylic acid responsiveness	Hormone responsive elements
HcPEBP7	ABRE	TACGGTC	465	7	+	Arabidopsis thaliana	cis-acting element involved in the abscisic acid responsiveness	Hormone responsive elements
HcPEBP7	ABRE	GACACGTACGT	1544	10	+	Oryza sativa	cis-acting element involved in the abscisic acid responsiveness	Hormone responsive elements
HcPEBP7	ABRE	ACGTG	1551	5	+	Arabidopsis thaliana	cis-acting element involved in the abscisic acid responsiveness	Hormone responsive elements
HcPEBP7	ABRE	CACGTG	1557	6	-	Arabidopsis thaliana	cis-acting element involved in the abscisic acid responsiveness	Hormone responsive elements
HcPEBP7	ABRE	ACGTG	1558	5	+	Arabidopsis thaliana	cis-acting element involved in the abscisic acid responsiveness	Hormone responsive elements
HcPEBP7	ABRE	CACGTG	1585	6	-	Arabidopsis thaliana	cis-acting element involved in the abscisic acid responsiveness	Hormone responsive elements
HcPEBP7	ABRE	ACGTG	1586	5	+	Arabidopsis thaliana	cis-acting element involved in the abscisic acid responsiveness	Hormone responsive elements
HcPEBP7	TGACG-motif	TGACG	1531	5	-	Hordeum vulgare	cis-acting regulatory element involved in the MeJA-responsiveness	Hormone responsive elements
HcPEBP7	GARE-motif	TCTGTTG	1945	7	-	Brassica oleracea	gibberellin-responsive element	Hormone responsive elements
HcPEBP7	ATCT-motif	AATCTAATCC	835	9	-	Pisum sativum	part of a conserved DNA module involved in light responsiveness	Light responsive elements
HcPEBP7	G-Box	CACGTG	1557	6	-	Pisum sativum	cis-acting regulatory element involved in light responsiveness	Light responsive elements
HcPEBP7	G-Box	CACGTG	1585	6	-	Pisum sativum	cis-acting regulatory element involved in light responsiveness	Light responsive elements
HcPEBP7	G-box	TACGTG	1550	6	+	Arabidopsis thaliana	cis-acting regulatory element involved in light responsiveness	Light responsive elements
HcPEBP7	G-box	CACGTG	1557	6	-	Arabidopsis thaliana	cis-acting regulatory element involved in light responsiveness	Light responsive elements
HcPEBP7	G-box	CACGTG	1585	6	-	Arabidopsis thaliana	cis-acting regulatory element involved in light responsiveness	Light responsive elements
HcPEBP7	ARE	AAACCA	758	6	-	Zea mays	cis-acting regulatory element essential for the anaerobic induction	Defense and stress responsiveness
HcPEBP7	ARE	AAACCA	997	6	+	Zea mays	cis-acting regulatory element essential for the anaerobic induction	Defense and stress responsiveness
HcPEBP7	CGTCA-motif	CGTCA	1531	5	+	Hordeum vulgare	cis-acting regulatory element involved in the MeJA-responsiveness	Hormone responsive elements
HcPEBP7	chs-CMA2a	TCACTTGA	591	8	+	Petroselinum crispum	part of a light responsive element	Light responsive elements
HcPEBP7	TCT-motif	TCTTAC	90	6	+	Arabidopsis thaliana	part of a light responsive element	Light responsive elements
HcPEBP7	TCT-motif	TCTTAC	1719	6	+	Arabidopsis thaliana	part of a light responsive element	Light responsive elements
HcPEBP7	Box 4	ATTAAT	152	6	+	Petroselinum crispum	part of a conserved DNA module involved in light responsiveness	Light responsive elements
HcPEBP7	Box 4	ATTAAT	1106	6	-	Petroselinum crispum	part of a conserved DNA module involved in light responsiveness	Light responsive elements
HcPEBP7	Box 4	ATTAAT	1211	6	-	Petroselinum crispum	part of a conserved DNA module involved in light responsiveness	Light responsive elements
HcPEBP8	GC-motif	CCCCCG	894	6	-	Zea mays	enhancer-like element involved in anoxic specific inducibility	Defense and stress responsiveness
HcPEBP8	GC-motif	CCCCCG	1256	6	+	Zea mays	enhancer-like element involved in anoxic specific inducibility	Defense and stress responsiveness
HcPEBP8	Box 4	ATTAAT	1470	6	-	Petroselinum crispum	part of a conserved DNA module involved in light responsiveness	Light responsive elements
HcPEBP8	CGTCA-motif	CGTCA	1689	5	+	Hordeum vulgare	cis-acting regulatory element involved in the MeJA-responsiveness	Hormone responsive elements
HcPEBP8	TCCC-motif	TCTCCCT	1913	7	+	Spinacia oleracea	part of a light responsive element	Light responsive elements
HcPEBP8	TCCC-motif	TCTCCCT	1959	7	+	Spinacia oleracea	part of a light responsive element	Light responsive elements
HcPEBP8	TGACG-motif	TGACG	1689	5	-	Hordeum vulgare	cis-acting regulatory element involved in the MeJA-responsiveness	Hormone responsive elements
HcPEBP8	ABRE	CACGTG	1844	6	-	Arabidopsis thaliana	cis-acting element involved in the abscisic acid responsiveness	Hormone responsive elements
HcPEBP8	ABRE	ACGTG	1845	5	+	Arabidopsis thaliana	cis-acting element involved in the abscisic acid responsiveness	Hormone responsive elements
HcPEBP8	O2-site	GATGACATGG	1879	9	-	Zea mays	cis-acting regulatory element involved in zein metabolism regulation	Development related element
HcPEBP8	O2-site	GATGA(C/T)(A/G)TG(A/G)	1884	8	-	Zea mays	cis-acting regulatory element involved in zein metabolism regulation	Development related element
HcPEBP8	G-Box	CACGTG	1844	6	-	Pisum sativum	cis-acting regulatory element involved in light responsiveness	Light responsive elements
HcPEBP8	G-box	CACGTG	1844	6	-	Arabidopsis thaliana	cis-acting regulatory element involved in light responsiveness	Light responsive elements
HcPEBP8	GARE-motif	TCTGTTG	1378	7	-	Brassica oleracea	gibberellin-responsive element	Hormone responsive elements
HcPEBP8	GATA-motif	AAGGATAAGG	725	9	+	Solanum tuberosum	part of a light responsive element	Light responsive elements
HcPEBP9	ARE	AAACCA	206	6	+	Zea mays	cis-acting regulatory element essential for the anaerobic induction	Defense and stress responsiveness
HcPEBP9	ARE	AAACCA	1289	6	+	Zea mays	cis-acting regulatory element essential for the anaerobic induction	Defense and stress responsiveness
HcPEBP9	CAT-box	GCCACT	1461	6	+	Arabidopsis thaliana	cis-acting regulatory element related to meristem expression	Development related element
HcPEBP9	chs-Unit 1 m1	ACCTAACCCGC	900	10	+	Hordeum vulgare	part of a light responsive element	Light responsive elements
HcPEBP9	circadian	CAAAGATATC	852	9	+	Lycopersicon esculentum	cis-acting regulatory element involved in circadian control	Development related element
HcPEBP9	circadian	CAAAGATATC	1344	9	+	Lycopersicon esculentum	cis-acting regulatory element involved in circadian control	Development related element
HcPEBP9	P-box	CCTTTTG	737	7	+	Oryza sativa	gibberellin-responsive element	Hormone responsive elements
HcPEBP9	P-box	CCTTTTG	1385	7	+	Oryza sativa	gibberellin-responsive element	Hormone responsive elements
HcPEBP9	AE-box	AGAAACAA	1761	8	+	Arabidopsis thaliana	part of a module for light response	Light responsive elements
HcPEBP9	MRE	AACCTAA	1801	7	-	Petroselinum crispum	MYB binding site involved in light responsiveness	Light responsive elements
HcPEBP9	TCT-motif	TCTTAC	1807	6	+	Arabidopsis thaliana	part of a light responsive element	Light responsive elements
HcPEBP9	Box 4	ATTAAT	167	6	+	Petroselinum crispum	part of a conserved DNA module involved in light responsiveness	Light responsive elements
HcPEBP9	Box 4	ATTAAT	171	6	+	Petroselinum crispum	part of a conserved DNA module involved in light responsiveness	Light responsive elements
HcPEBP9	Box 4	ATTAAT	271	6	+	Petroselinum crispum	part of a conserved DNA module involved in light responsiveness	Light responsive elements
HcPEBP9	Box 4	ATTAAT	564	6	+	Petroselinum crispum	part of a conserved DNA module involved in light responsiveness	Light responsive elements
HcPEBP9	LTR	CCGAAA	1642	6	-	Hordeum vulgare	cis-acting element involved in low-temperature responsiveness	Defense and stress responsiveness
HcPEBP9	ACE	GACACGTATG	1747	9	-	Petroselinum crispum	cis-acting element involved in light responsiveness	Light responsive elements
HcPEBP9	GA-motif	ATAGATAA	235	8	+	Arabidopsis thaliana	part of a light responsive element	Light responsive elements
HcPEBP9	Gap-box	CAAATGAA(A/G)A	1714	9.5	+	Arabidopsis thaliana	part of a light responsive element	Light responsive elements
HcPEBP9	AuxRR-core	GGTCCAT	4	7	+	Nicotiana tabacum	cis-acting regulatory element involved in auxin responsiveness	Hormone responsive elements
HcPEBP9	GATA-motif	AAGGATAAGG	696	9	-	Solanum tuberosum	part of a light responsive element	Light responsive elements
HcPEBP9	ATCT-motif	AATCTAATCC	1102	9	-	Pisum sativum	part of a conserved DNA module involved in light responsiveness	Light responsive elements
HcPEBP9	G-box	CACGAC	88	6	+	Zea mays	cis-acting regulatory element involved in light responsiveness	Light responsive elements
HcPEBP9	O2-site	GATGACATGG	615	9	+	Zea mays	cis-acting regulatory element involved in zein metabolism regulation	Development related element
HcPEBP10	GATA-motif	AAGATAAGATT	191	10	-	Arabidopsis thaliana	part of a light responsive element	Light responsive elements
HcPEBP10	ATCT-motif	AATCTAATCC	1861	9	+	Pisum sativum	part of a conserved DNA module involved in light responsiveness	Light responsive elements
HcPEBP10	GARE-motif	TCTGTTG	511	7	-	Brassica oleracea	gibberellin-responsive element	Hormone responsive elements
HcPEBP10	G-box	TACGTG	397	6	-	Arabidopsis thaliana	cis-acting regulatory element involved in light responsiveness	Light responsive elements
HcPEBP10	ABRE	ACGTG	397	5	-	Arabidopsis thaliana	cis-acting element involved in the abscisic acid responsiveness	Hormone responsive elements
HcPEBP10	TGACG-motif	TGACG	24	5	+	Hordeum vulgare	cis-acting regulatory element involved in the MeJA-responsiveness	Hormone responsive elements
HcPEBP10	TGACG-motif	TGACG	611	5	+	Hordeum vulgare	cis-acting regulatory element involved in the MeJA-responsiveness	Hormone responsive elements
HcPEBP10	TGACG-motif	TGACG	1788	5	-	Hordeum vulgare	cis-acting regulatory element involved in the MeJA-responsiveness	Hormone responsive elements
HcPEBP10	CGTCA-motif	CGTCA	24	5	-	Hordeum vulgare	cis-acting regulatory element involved in the MeJA-responsiveness	Hormone responsive elements
HcPEBP10	CGTCA-motif	CGTCA	611	5	-	Hordeum vulgare	cis-acting regulatory element involved in the MeJA-responsiveness	Hormone responsive elements
HcPEBP10	CGTCA-motif	CGTCA	1788	5	+	Hordeum vulgare	cis-acting regulatory element involved in the MeJA-responsiveness	Hormone responsive elements
HcPEBP10	RY-element	CATGCATG	1173	8	-	Helianthus annuus	cis-acting regulatory element involved in seed-specific regulation	Development related element
HcPEBP10	ARE	AAACCA	393	6	+	Zea mays	cis-acting regulatory element essential for the anaerobic induction	Defense and stress responsiveness
HcPEBP10	ARE	AAACCA	523	6	+	Zea mays	cis-acting regulatory element essential for the anaerobic induction	Defense and stress responsiveness
HcPEBP10	ARE	AAACCA	561	6	+	Zea mays	cis-acting regulatory element essential for the anaerobic induction	Defense and stress responsiveness
HcPEBP10	ARE	AAACCA	933	6	+	Zea mays	cis-acting regulatory element essential for the anaerobic induction	Defense and stress responsiveness
HcPEBP10	ARE	AAACCA	1678	6	+	Zea mays	cis-acting regulatory element essential for the anaerobic induction	Defense and stress responsiveness
HcPEBP10	MBS	CAACTG	1073	6	-	Arabidopsis thaliana	MYB binding site involved in drought-inducibility	Defense and stress responsiveness
HcPEBP10	MBS	CAACTG	1845	6	-	Arabidopsis thaliana	MYB binding site involved in drought-inducibility	Defense and stress responsiveness
HcPEBP10	circadian	CAAAGATATC	1724	9	-	Lycopersicon esculentum	cis-acting regulatory element involved in circadian control	Development related element
HcPEBP10	P-box	CCTTTTG	485	7	-	Oryza sativa	gibberellin-responsive element	Hormone responsive elements
HcPEBP10	P-box	CCTTTTG	1447	7	-	Oryza sativa	gibberellin-responsive element	Hormone responsive elements
HcPEBP10	P-box	CCTTTTG	1779	7	+	Oryza sativa	gibberellin-responsive element	Hormone responsive elements
HcPEBP11	GT1-motif	GGTTAAT	1642	7	+	Avena sativa	light responsive element	Light responsive elements
HcPEBP11	GARE-motif	TCTGTTG	876	7	+	Brassica oleracea	gibberellin-responsive element	Hormone responsive elements
HcPEBP11	TATC-box	TATCCCA	1264	7	+	Oryza sativa	cis-acting element involved in gibberellin-responsiveness	Hormone responsive elements
HcPEBP11	TGACG-motif	TGACG	1590	5	-	Hordeum vulgare	cis-acting regulatory element involved in the MeJA-responsiveness	Hormone responsive elements
HcPEBP11	LAMP-element	CTTTATCA	1138	8	+	Pisum sativum	part of a light responsive element	Light responsive elements
HcPEBP11	Box 4	ATTAAT	92	6	+	Petroselinum crispum	part of a conserved DNA module involved in light responsiveness	Light responsive elements
HcPEBP11	Box 4	ATTAAT	860	6	+	Petroselinum crispum	part of a conserved DNA module involved in light responsiveness	Light responsive elements
HcPEBP11	Box 4	ATTAAT	906	6	+	Petroselinum crispum	part of a conserved DNA module involved in light responsiveness	Light responsive elements
HcPEBP11	Box 4	ATTAAT	1208	6	-	Petroselinum crispum	part of a conserved DNA module involved in light responsiveness	Light responsive elements
HcPEBP11	GC-motif	CCCCCG	1437	6	+	Zea mays	enhancer-like element involved in anoxic specific inducibility	Defense and stress responsiveness
HcPEBP11	ARE	AAACCA	1621	6	-	Zea mays	cis-acting regulatory element essential for the anaerobic induction	Defense and stress responsiveness
HcPEBP11	GATA-motif	AAGGATAAGG	656	9	-	Solanum tuberosum	part of a light responsive element	Light responsive elements
HcPEBP11	GATA-motif	GATAGGG	1127	7	+	Pisum sativum	part of a light responsive element	Light responsive elements
HcPEBP11	GATA-motif	AAGGATAAGG	1933	9	-	Solanum tuberosum	part of a light responsive element	Light responsive elements
HcPEBP11	I-box	gGATAAGGTG	654	10	-	Zea mays	part of a light responsive element	Light responsive elements
HcPEBP11	I-box	ccttatcct	656	9	+	Arabidopsis thaliana	part of a light responsive element	Light responsive elements
HcPEBP11	G-box	CACGTC	65	6	+	Zea mays	cis-acting regulatory element involved in light responsiveness	Light responsive elements
HcPEBP11	ABRE	ACGTG	65	5	-	Arabidopsis thaliana	cis-acting element involved in the abscisic acid responsiveness	Hormone responsive elements
HcPEBP11	TCA-element	CCATCTTTTT	970	9	-	Nicotiana tabacum	cis-acting element involved in salicylic acid responsiveness	Hormone responsive elements
HcPEBP11	AuxRR-core	GGTCCAT	1866	7	-	Nicotiana tabacum	cis-acting regulatory element involved in auxin responsiveness	Hormone responsive elements
HcPEBP11	CGTCA-motif	CGTCA	1590	5	+	Hordeum vulgare	cis-acting regulatory element involved in the MeJA-responsiveness	Hormone responsive elements
HcPEBP11	chs-CMA2a	TCACTTGA	1067	8	-	Petroselinum crispum	part of a light responsive element	Light responsive elements
HcPEBP11	AT1-motif	AATTATTTTTTATT	1038	13	-	Solanum tuberosum	part of a light responsive module	Light responsive elements
HcPEBP11	LTR	CCGAAA	901	6	+	Hordeum vulgare	cis-acting element involved in low-temperature responsiveness	Defense and stress responsiveness
HcPEBP11	LTR	CCGAAA	920	6	-	Hordeum vulgare	cis-acting element involved in low-temperature responsiveness	Defense and stress responsiveness
HcPEBP11	TC-rich repeats	ATTCTCTAAC	371	9	-	Nicotiana tabacum	cis-acting element involved in defense and stress responsiveness	Defense and stress responsiveness
HcPEBP11	circadian	CAAAGATATC	207	9	-	Lycopersicon esculentum	cis-acting regulatory element involved in circadian control	Development related element
HcPEBP12	ABRE	GACACGTGGC	1173	9	+	Triticum aestivum	cis-acting element involved in the abscisic acid responsiveness	Hormone responsive elements
HcPEBP12	ABRE	CACGTG	1175	6	-	Arabidopsis thaliana	cis-acting element involved in the abscisic acid responsiveness	Hormone responsive elements
HcPEBP12	ABRE	ACGTG	1176	5	+	Arabidopsis thaliana	cis-acting element involved in the abscisic acid responsiveness	Hormone responsive elements
HcPEBP12	GT1-motif	GGTTAA	554	6	-	Arabidopsis thaliana	light responsive element	Light responsive elements
HcPEBP12	ATCT-motif	AATCTAATCC	128	9	+	Pisum sativum	part of a conserved DNA module involved in light responsiveness	Light responsive elements
HcPEBP12	G-Box	CACGTG	1175	6	-	Pisum sativum	cis-acting regulatory element involved in light responsiveness	Light responsive elements
HcPEBP12	G-box	CACGTG	1175	6	-	Arabidopsis thaliana	cis-acting regulatory element involved in light responsiveness	Light responsive elements
HcPEBP12	I-box	gGATAAGGTG	1479	9	-	Zea mays	part of a light responsive element	Light responsive elements
HcPEBP12	RY-element	CATGCATG	627	8	+	Helianthus annuus	cis-acting regulatory element involved in seed-specific regulation	Development related element
HcPEBP12	RY-element	CATGCATG	631	8	+	Helianthus annuus	cis-acting regulatory element involved in seed-specific regulation	Development related element
HcPEBP12	GC-motif	CCCCCG	1702	6	+	Zea mays	enhancer-like element involved in anoxic specific inducibility	Defense and stress responsiveness
HcPEBP12	GC-motif	CCCCCG	1746	6	-	Zea mays	enhancer-like element involved in anoxic specific inducibility	Defense and stress responsiveness
HcPEBP12	P-box	CCTTTTG	1675	7	-	Oryza sativa	gibberellin-responsive element	Hormone responsive elements
HcPEBP12	CAT-box	GCCACT	853	6	+	Arabidopsis thaliana	cis-acting regulatory element related to meristem expression	Development related element
HcPEBP12	ARE	AAACCA	1507	6	+	Zea mays	cis-acting regulatory element essential for the anaerobic induction	Defense and stress responsiveness
HcPEBP12	Box 4	ATTAAT	532	6	+	Petroselinum crispum	part of a conserved DNA module involved in light responsiveness	Light responsive elements
HcPEBP13	G-box	GCCACGTGGA	710	9	+	Arabidopsis thaliana	cis-acting regulatory element involved in light responsiveness	Light responsive elements
HcPEBP13	G-box	CACGTC	1053	6	+	Zea mays	cis-acting regulatory element involved in light responsiveness	Light responsive elements
HcPEBP13	O2-site	GATGATGTGG	546	9	-	Zea mays	cis-acting regulatory element involved in zein metabolism regulation	Development related element
HcPEBP13	GATA-motif	AAGATAAGATT	1246	10	-	Arabidopsis thaliana	part of a light responsive element	Light responsive elements
HcPEBP13	GATA-motif	AAGGATAAGG	1282	9	-	Solanum tuberosum	part of a light responsive element	Light responsive elements
HcPEBP13	GT1-motif	GGTTAA	1659	6	-	Arabidopsis thaliana	light responsive element	Light responsive elements
HcPEBP13	TGACG-motif	TGACG	1395	5	-	Hordeum vulgare	cis-acting regulatory element involved in the MeJA-responsiveness	Hormone responsive elements
HcPEBP13	chs-CMA1a	TTACTTAA	379	8	-	Daucus carota	part of a light responsive element	Light responsive elements
HcPEBP13	Gap-box	CAAATGAA(A/G)A	1074	9	-	Arabidopsis thaliana	part of a light responsive element	Light responsive elements
HcPEBP13	Gap-box	CAAATGAA(A/G)A	1620	9	-	Arabidopsis thaliana	part of a light responsive element	Light responsive elements
HcPEBP13	TCCC-motif	TCTCCCT	719	7	-	Spinacia oleracea	part of a light responsive element	Light responsive elements
HcPEBP13	TCCC-motif	TCTCCCT	772	7	-	Spinacia oleracea	part of a light responsive element	Light responsive elements
HcPEBP13	ABRE	GCCGCGTGGC	710	9	-	Oryza sativa	cis-acting element involved in the abscisic acid responsiveness	Hormone responsive elements
HcPEBP13	ABRE	ACGTG	1053	5	-	Arabidopsis thaliana	cis-acting element involved in the abscisic acid responsiveness	Hormone responsive elements
HcPEBP13	MRE	AACCTAA	368	7	+	Petroselinum crispum	MYB binding site involved in light responsiveness	Light responsive elements
HcPEBP13	Box 4	ATTAAT	33	6	+	Petroselinum crispum	part of a conserved DNA module involved in light responsiveness	Light responsive elements
HcPEBP13	Box 4	ATTAAT	303	6	+	Petroselinum crispum	part of a conserved DNA module involved in light responsiveness	Light responsive elements
HcPEBP13	Box 4	ATTAAT	1320	6	-	Petroselinum crispum	part of a conserved DNA module involved in light responsiveness	Light responsive elements
HcPEBP13	Box 4	ATTAAT	1969	6	-	Petroselinum crispum	part of a conserved DNA module involved in light responsiveness	Light responsive elements
HcPEBP13	Box 4	ATTAAT	1973	6	-	Petroselinum crispum	part of a conserved DNA module involved in light responsiveness	Light responsive elements
HcPEBP13	CGTCA-motif	CGTCA	1395	5	+	Hordeum vulgare	cis-acting regulatory element involved in the MeJA-responsiveness	Hormone responsive elements
HcPEBP13	ARE	AAACCA	88	6	+	Zea mays	cis-acting regulatory element essential for the anaerobic induction	Defense and stress responsiveness
HcPEBP13	P-box	CCTTTTG	1364	7	-	Oryza sativa	gibberellin-responsive element	Hormone responsive elements
HcPEBP13	circadian	CAAAGATATC	1120	9	-	Lycopersicon esculentum	cis-acting regulatory element involved in circadian control	Development related element
HcPEBP13	AE-box	AGAAACAA	1587	8	+	Arabidopsis thaliana	part of a module for light response	Light responsive elements
HcPEBP14	TCT-motif	TCTTAC	1925	6	+	Arabidopsis thaliana	part of a light responsive element	Light responsive elements
HcPEBP14	MRE	AACCTAA	1412	7	-	Petroselinum crispum	MYB binding site involved in light responsiveness	Light responsive elements
HcPEBP14	Box 4	ATTAAT	39	6	+	Petroselinum crispum	part of a conserved DNA module involved in light responsiveness	Light responsive elements
HcPEBP14	ATC-motif	AGCTATCCA	1249	9	-	Arabidopsis thaliana	part of a conserved DNA module involved in light responsiveness	Light responsive elements
HcPEBP14	CAT-box	GCCACT	1376	6	-	Arabidopsis thaliana	cis-acting regulatory element related to meristem expression	Development related element
HcPEBP14	CAT-box	GCCACT	1867	6	-	Arabidopsis thaliana	cis-acting regulatory element related to meristem expression	Development related element
HcPEBP14	MBSI	TTTTTACGGTTA	631	11	+	Petunia hybrida	MYB binding site involved in flavonoid biosynthetic genes regulation	Development related element
HcPEBP14	TC-rich repeats	ATTCTCTAAC	1832	9	-	Nicotiana tabacum	cis-acting element involved in defense and stress responsiveness	Defense and stress responsiveness
HcPEBP14	P-box	CCTTTTG	1779	7	-	Oryza sativa	gibberellin-responsive element	Hormone responsive elements
HcPEBP14	MBS	CAACTG	1627	6	+	Arabidopsis thaliana	MYB binding site involved in drought-inducibility	Defense and stress responsiveness
HcPEBP14	ARE	AAACCA	856	6	-	Zea mays	cis-acting regulatory element essential for the anaerobic induction	Defense and stress responsiveness
HcPEBP14	ARE	AAACCA	1354	6	-	Zea mays	cis-acting regulatory element essential for the anaerobic induction	Defense and stress responsiveness
HcPEBP14	I-box	TAGATAACC	1431	9	+	Pisum sativum	part of a light responsive element	Light responsive elements
HcPEBP14	ATCT-motif	AATCTAATCC	1212	9	-	Pisum sativum	part of a conserved DNA module involved in light responsiveness	Light responsive elements

## Sheet: Table S8
Supplementary Table S8 Flowering traits of transgenic tobacco and wild-type
Type	Bolting time (DAS)	Leaves number	Flowering time (DAS)
L-1	50	22	61
L-6	52	23	61
L-8	50	22	63
WT	61	23	73

## Sheet: Table S9
	Leaf bud	S1	S2	S3
HcPEBP1	0.219396	0.503044	0.739207	0.741432
HcPEBP2	0.0880809	0.403915	0.508748	0.0850467
HcPEBP3	0	0	0	0
HcPEBP4	0	0	0	0
HcPEBP5	3.04551	0.931057	2.93177	0.544555
HcPEBP6	0	0	0	0.0729278
HcPEBP7	2.84693	3.41444	6.00825	0.951528
HcPEBP8	15.1206	11.1077	55.8916	5.17367
HcPEBP9	0	0	0	0
HcPEBP10	0	0.10287	0	0
HcPEBP11	43.9189	49.3587	82.205	84.7513
HcPEBP12	0.201667	0.462394	1.26188	2.53136
HcPEBP13	0	0	0	0
HcPEBP14	1.22677	0.529469	0.659942	0.383222
